# Supplementary material for: Barriers and Facilitators to Delivering Multifactorial Risk Assessment and Communication for Personalized Breast Cancer Screening: A Qualitative Study Exploring Implementation in Canada
Source: Curr Oncol. 2025 Mar 10;32(3):155. doi: 10.3390/curroncol32030155 (PMC11941251; doi:10.3390/curroncol32030155)
Supplement: Supplementary file 1 [file curroncol-32-00155-s001.zip]

Archive with 1 entries (1 files):
- curroncol-3440078-supplementary.pdf
